# Supplementary material for: Impacts of High Environmental Temperatures on Congenital Anomalies: A Systematic Review
Source: Int J Environ Res Public Health. 2021 May 5;18(9):4910. doi: 10.3390/ijerph18094910 (PMC8124753; doi:10.3390/ijerph18094910)
Supplement: Supplementary file 1 [file ijerph-18-04910-s001.zip]

Archive with 1 entries (1 files):
- ijerph-1178317-supplementary.pdf
